# Supplementary material for: Clozapine N-oxide, compound 21, and JHU37160 do not influence effortful reward-seeking behavior in mice
Source: Psychopharmacology (Berl). 2023 Oct 4;241(1):89–96. doi: 10.1007/s00213-023-06465-w (PMC10774210; doi:10.1007/s00213-023-06465-w)
Supplement: Supplementary file 2 — ESM 2 (XLSX 12.1 KB) [file 213_2023_6465_MOESM2_ESM.xlsx]

## Sheet: post-hoc analysis
Supplementary Figures for
Clozapine N-oxide, Compound 21, and JHU37160 do not influence effortful reward-seeking behavior in mice
Supplementary_Table1
Results of post hoc tests of all experiments
PR test block 1	Break Point	Holm-Šídák's multiple comparisons test	t	Adjusted P Value
		Saline vs. CNO-0.1	0.4392	0.9955
		Saline vs. CNO-0.3	0.1284	0.9999
		Saline vs. CNO-1	0.0431	0.9999
		Saline vs. CNO-3	0.8665	0.9863
		Saline vs. C21-0.1	0.9381	0.9863
		Saline vs. C21-0.3	0.02751	0.9999
		Saline vs. C21-1	0.1183	0.9999
		Saline vs. C21-3	0.9188	0.9863
		Saline vs. J60-0.1	0.8024	0.9863
		Saline vs. J60-0.3	1.005	0.9846
		Saline vs. J60-1	1.316	0.9194
		Saline vs. J60-3	0.7015	0.9863
	Total Licks	Holm-Šídák's multiple comparisons test	t	Adjusted P Value
		Saline vs. CNO-0.1	0.4136	0.9966
		Saline vs. CNO-0.3	0.1558	0.9989
		Saline vs. CNO-1	0.1345	0.9989
		Saline vs. CNO-3	0.8784	0.9866
		Saline vs. C21-0.1	1.088	0.9798
		Saline vs. C21-0.3	0.05618	0.9989
		Saline vs. C21-1	0.231	0.9989
		Saline vs. C21-3	0.8707	0.9866
		Saline vs. J60-0.1	0.8389	0.9866
		Saline vs. J60-0.3	0.9421	0.9859
		Saline vs. J60-1	1.021	0.9827
		Saline vs. J60-3	0.6212	0.9899
	Survival Curves	Gehan-Breslow-Wilcoxon tests with Bonferroni multiple corrections	Chi square	P value	Adjusted P Value
		Saline vs. CNO-0.1	0.7719	0.3796	>0.9999
		Saline vs. CNO-0.3	0.03223	0.8575	>0.9999
		Saline vs. CNO-1	0.0412	0.8392	>0.9999
		Saline vs. CNO-3	0.02887	0.8651	>0.9999
		Saline vs. C21-0.1	0.1014	0.7501	>0.9999
		Saline vs. C21-0.3	0.04514	0.8318	>0.9999
		Saline vs. C21-1	0.2432	0.6219	>0.9999
		Saline vs. C21-3	0.4358	0.5092	>0.9999
		Saline vs. J60-0.1	0.1437	0.7046	>0.9999
		Saline vs. J60-0.3	0.2966	0.586	>0.9999
		Saline vs. J60-1	0.9539	0.3287	>0.9999
		Saline vs. J60-3	0.5997	0.4387	>0.9999
PR test block 2	Break Point	Holm-Šídák's multiple comparisons test	t	Adjusted P Value
		saline vs. CNO-10	0.3625	0.7186
		saline vs. C21-10	1.537	0.2453
	Total Licks	Holm-Šídák's multiple comparisons test	t	Adjusted P Value
		saline vs. CNO-10	0.5097	0.6127
		saline vs. C21-10	1.584	0.2256
	Survival Curves	Gehan-Breslow-Wilcoxon tests with Bonferroni multiple corrections	Chi square	P value	Adjusted P Value
		saline vs. CNO-10	0.000469	0.9827	>0.9999
		saline vs. C21-10	2.856	0.0911	0.1822
Open Field test	Distance Moved	Holm-Šídák's multiple comparisons test	t	Adjusted P Value
		0min-5min	1.238	0.2196
		5min-10min	4.685	<0.0001
		10min-15min	4.959	<0.0001
		15min-20min	5.094	<0.0001
		20min-25min	6.351	<0.0001
		25min-30min	6.58	<0.0001
		30min-35min	5.906	<0.0001
		35min-40min	6.804	<0.0001
		40min-45min	6.775	<0.0001
		45min-50min	6.521	<0.0001
		50min-55min	5.878	<0.0001
		55min-60min	7.117	<0.0001
